# Supplementary material for: Enhancing cross-protection against influenza by heterologous sequential immunization with mRNA LNP and protein nanoparticle vaccines
Source: Nat Commun. 2024 Jul 10;15:5800. doi: 10.1038/s41467-024-50087-5 (PMC11237032; doi:10.1038/s41467-024-50087-5)
Supplement: Supplementary file 4 — Source Data [file 41467_2024_50087_MOESM4_ESM.xlsx]

## Sheet: Figure 1
	Figure 1b	H3 IgG	Naive	IN (PHC)	IM (mRNA)+IN (PHC)	IN (PHC)+IN (PHC)		Figure 1d	H3 IgG	Naive	IM (mRNA)	IN (PHC)+IM (mRNA)	IM (mRNA)+IM (mRNA)		Figure 1f	Phi IgG	Naive	IM (mRNA)+IM (mRNA)	IM (mRNA)+IN (PHC)	IN (PHC)+IM (mRNA)	IN(PHC)+IN (PHC)
			0	5.31133	6.81648	6.81648				0	5.31133	6.21442	6.21442				0	4.40824	5.61236	6.21442	5.61236
			0.001	5.31133	6.81648	6.81648				0	5.0103	6.51545	6.51545				0	5.0103	5.0103	5.0103	5.61236
			0	5.91339	6.81648	6.81648				0.001	5.31133	6.51545	6.21442				0	5.31133	5.0103	5.61236	5.61236
			0	5.31133	6.81649	6.51545				0	5.31133	5.61236	6.21442				0	4.40824	5.31133	5.0103	5.61236
			0	5.31133	6.81648	6.21442				0	5.31133	6.51545	6.51545				0	5.0103	5.0103	5.0103	5.61246
		H3 IgG1	Naive	IN (PHC)	IM (mRNA)+IN (PHC)	IN (PHC)+IN (PHC)			H3 IgG1	Naive	IM (mRNA)	IN (PHC)+IM (mRNA)	IM (mRNA)+IM (mRNA)		Figure 1g	rSH IgG	Naive	IM (mRNA)+IM (mRNA)	IM (mRNA)+IN (PHC)	IN (PHC)+IM (mRNA)	IN(PHC)+IN (PHC)
			0	4.70927	6.21442	6.21442				0	4.40824	6.21442	5.31133				0	2	2.60206	3.20412	4.70927
			0	5.31133	5.61236	6.21442				0	3.80618	6.21442	5.61236				0	3.20412	3.20412	3.80618	3.80618
			0.001	5.31133	6.21442	6.21442				0.001	4.10721	6.21442	5.61236				0	1.69897	2.60206	3.80618	3.80618
			0	4.70927	6.21442	6.51545				0	4.70927	5.31133	5.31133				0	2.90309	3.20412	3.80618	3.80618
			0	4.70927	6.21442	6.81648				0	4.10721	6.21442	5.61236				0	2.60206	2.90309	2.90309	3.80618
		H3 IgG2a	Naive	IN (PHC)	IM (mRNA)+IN (PHC)	IN (PHC)+IN (PHC)			H3 IgG2a	Naive	IM (mRNA)	IN (PHC)+IM (mRNA)	IM (mRNA)+IM (mRNA)
			0	4.10721	6.21442	5.61236				0	4.70927	5.0103	5.91339
			0	4.10721	6.51545	5.91339				0	4.70927	4.70927	5.61236
			0.001	4.70927	6.21442	5.61236				0	4.10721	5.0103	5.61236
			0	3.50515	6.21442	6.21442				0.001	4.70927	4.10721	5.61236
			0	4.10721	6.21442	5.61236				0	4.70927	5.0103	5.61236
	Figure 1c	IgG1/IgG2a (log10)		IN (PHC)	IM (mRNA)+IN (PHC)	IN(PHC)+IN (PHC)		Figure 1e	IgG1/IgG2a (log10)		IM (mRNA)	IN (PHC)+IM (mRNA)	IM (mRNA)+IM (mRNA)
				0.60206	0	0.60206					-0.30103	1.20412	-0.60206
				1.20412	-0.90309	0.30103					-0.90309	1.50515	0
				0.60206	0	0.60206					0	1.20412	0
				1.20412	0	0.30103					0	1.20412	-0.30103
				0.60206	0	1.20412					-0.60206	1.20412	0

## Sheet: Figure 2
Figure 2a	Phi challenge BW%	dpi	Naive					IM (mRNA)+IM (mRNA)					IM (mRNA)+IN (PHC)					IN (PHC)+IM (mRNA)					IN(PHC)+IN (PHC)
		0	100	100	100	100	100	100	100	100	100	100	100	100	100	100	100	100	100	100	100	100	100	100	100	100	100
		3	100	95.8525	98.2456	101.732	99.7925	93.6073	91.7431	94.6524	93.5484	92.3077	99.7653	103	101.97	101.754	103.563	97.1053	93.5185	94.8598	103.365	94.6602	102.193	104.134	99.3039	100	100.521
		4	92.1053	90.3226	90.7895	94.3723	91.7012	91.3242	87.6147	90.9091	86.4055	87.7828	100.469	102.5	101.97	100.752	102.375	90	84.2593	87.6168	100.481	89.8058	103.947	100.258	95.1276	91.7874	100.521
		5	88.5965	84.3318	87.5	90.2597	85.8921	91.0959	89.2202	90.9091	86.4055	88.2353	98.5915	101.5	100.739	100.752	103.325	83.9474	79.6296	83.8785	98.0769	85.9223	101.316	101.292	91.8794	87.9227	101.562
		6	86.4035	80.6452	82.4561	86.5801	81.7427	93.6073	93.3486	97.5936	90.3226	94.3439	100	103.5	102.463	101.754	102.85	83.1579		85.9813	100	86.165	102.632	104.393	92.8074	88.8889	101.042
		7	81.579	75.1152	77.193	81.8182	76.7635	91.3242	95.8716	98.3957	95.3917	95.0226	99.5305	102	101.478	101.253	103.088	86.8421		87.1495	101.442	89.3204	101.754	103.359	94.4316	93.2367	101.042
		8	75.4386			75.3247		95.4338	98.6239	98.3957	93.5484	95.9276	96.7136	99.5	99.2611	99.2481	101.188	90		92.2897	102.404	91.2621	97.807	100.517	94.1995	94.9275	98.1771
		10						99.0868	100.917	99.7326	97.0046	100.226	98.5915	101.75	102.709	98.2456	103.563	94.4737		97.1963	101.923	95.6311	102.193	103.359	96.9838	96.6184	101.042
		11						98.6301	100.688	101.604	98.1567	100.453	99.061	101	102.463	98.2456	103.088	96.3158		95.3271	101.923	95.1456	103.947	102.842	97.4478	96.1353	101.562
		13						98.6301	99.0826	101.604	98.3871	98.6425	99.061	101	104.926	99.2481	104.513	96.8421		96.729	103.365	96.8447	104.386	103.101	98.8399	98.0676	101.562
		14						95.4338	100.459	102.139	97.235	97.7376	97.3052	100	105.419	99.2481	105.463	97.3684		98.5981	102.885	95.1456	101.754	102.326	97.9118	98.5507	102.083
	BW AUC		Naive	IM (mRNA)+IM (mRNA)	IM (mRNA)+IN (PHC)	IN (PHC)+IM (mRNA)	IN(PHC)+IN (PHC)								Naive	IM (mRNA)+IM (mRNA)	IM (mRNA)+IN (PHC)	IN (PHC)+IM (mRNA)	IN(PHC)+IN (PHC)
		Baseline	0	0	0	0	0							Baseline	0	0	0	0	0
		Total Area	727.2	751.6	809.8	747.1	792.9							Total Area	727.2	751.6	809.8	747.1	792.9
		Std. Error	4.944	3.916	3.095	11.94	8.762							Std. Error	4.944	3.916	3.095	11.94	8.762
		95% Confidence Interval	717.5 to 736.9	743.9 to 759.2	803.7 to 815.9	723.7 to 770.5	775.7 to 810.0
		Total Peak Area	727.2	751.6	809.8	747.1	792.9
		Std. Error	4.944	3.916	3.095	11.94	8.762
		95% Confidence Interval	717.5 to 736.9	743.9 to 759.2	803.7 to 815.9	723.7 to 770.5	775.7 to 810.0
		Number of Peaks	1	1	1	1	1
		Peak 1
		First X	0	0	0	0	0
		Last X	8	8	8	8	8
		Peak X	0	0	6	0	3
		Peak Y	100	100	102.1	100	101.2
		Area	727.2	751.6	809.8	747.1	792.9
		Std. Error	4.944	3.916	3.095	11.94	8.762
		95% Confidence Interval	717.5 to 736.9	743.9 to 759.2	803.7 to 815.9	723.7 to 770.5	775.7 to 810.0
		%Area	100	100	100	100	100
Figure 2b	Survival	dpi	Naive	IM (mRNA)+IM (mRNA)	IM (mRNA)+IN (PHC)	IN (PHC)+IM (mRNA)	IN(PHC)+IN (PHC)
	0: live	14		0	0	0	0
	1: died	14		0	0	0	0
		14		0	0	0	0
		14		0	0	0	0
		14		0	0		0
		8	1
		8	1
		7	1
		7	1
		7	1
		5				1
		0
Figure 2c	Phi IgG1	Naive	IM (mRNA)+IM (mRNA)	IM (mRNA)+IN (PHC)	IN (PHC)+IM (mRNA)	IN(PHC)+IN (PHC)		Phi IgG2a	Naive	IM (mRNA)+IM (mRNA)	IM (mRNA)+IN (PHC)	IN (PHC)+IM (mRNA)	IN(PHC)+IN (PHC)		Figure 2d	IgG1/IgG2a (log10)		IM (mRNA)+IM (mRNA)	IM (mRNA)+IN (PHC)	IN (PHC)+IM (mRNA)	IN(PHC)+IN (PHC)
		0	3.20412	5.0103	5.91339	5.61236			0	3.80618	5.0103	4.40824	4.40824					-0.60206	0	1.50515	1.20412
		0	3.80618	5.0103	5.61236	5.61236			0	4.40824	4.40824	2.30103	4.40824					-0.60206	0.60206	3.31133	1.20412
		0.001	5.0103	4.40824	5.61236	5.61236			0.001	4.40824	4.40824	3.80618	4.40824					0.60206	0	1.80618	1.20412
		0	4.40824	4.40824	5.0103	5.61236			0	4.40824	5.0103	3.20412	4.40824					0	-0.60206	1.80618	1.20412
		0	4.40824	4.40824	5.0103	5.61236			0	4.40824	4.40824	3.80618	3.80618					0	0	1.20412	1.80618
Figure 2e	rSH-BW%		Naive					IM (mRNA)+IN (PHC)					IN (PHC)+IM (mRNA)					IN(PHC)+IN (PHC)
		0	100	100	100	100	100	100	100	100	100	100	100		100	100	100	100	100	100	100	100
		3	96.7434	96.5206	94.8047	96.3813	97.4528	99.0654	100.563	99.6623	102.19	102.493	98.1467	94.6371	98.3467	98.0636	94.6086	95.318	95.7328	100.805	97.3443	100.043
		4	90.0318	92.0533	89.7266	88.4436	92.8854	90.2072	93.0549	95.3989	100.73	92.3298	87.6577	88.5887	89.4662	90.3181	87.223	89.7527	87.616	92.8068	90.8425	93.4868
		5	88.9595	89.3041	88.0859	86.537	93.4563	90.4917	91.6002	94.3858	99.3157	91.2752	84.9763	89.2339	89.0411	89.396	85.9675	88.3834	85.9926	89.839	87.7747	90.7078
		6	88.0461	88.2302	85.9375	83.6187	93.8955	91.0605	90.8494	94.4702	100.046	90.5082	83.4779	88.2258	85.026	87.183	83.6041	86.4841	85.436	86.5191	87.6374	90.1867
		7	80.9373	82.4742	82.1484	80.428	88.274	93.8237	93.008	99.1558	100.73	91.8025	79.8896	90	87.6712	91.5629	85.8198	92.182	88.5436	95.4225	93.0403	92.4446
		8	79.4281	77.3196	78.9062	78.9883	86.0782	93.4579	93.3834	99.198	97.6277	93.001	83.2019	93.9516	89.7497	94.5136	87.1492	93.1979	90.9091	96.5795	94.3223	91.1854
		9					90.6895	96.0179	95.5889	101.224	97.354	94.535	87.8943	93.9516	92.4894	93.6837	88.5524	94.9205	92.8571	97.2837	95.055	93.3131
		11					93.9394	95.4084	97.2783	98.8181	100.867	97.4592	90.8517	96.371	95.9849	95.5279	89.3279	98.7632	95.9184	100.302	97.4359	96.0921
		13					94.7299	96.9525	100.188	102.111	102.327	96.5005	94.1246	97.8226	96.2683	98.3402	88.8479	97.8799	98.9332	101.962	98.1685	97.1776
		14					96.5744	98.0902	99.0145	100.422	100.456	95.8773	94.5584	97.7016	94.4261	99.7234	91.1004	99.9558	98.7013	102.314	98.1227	95.7447
Figure 2f	8-day BW AUC	Naive			IM (mRNA)+IN (PHC)			IN (PHC)+IM (mRNA)			IN(PHC)+IN (PHC)
		733.5	4.738	5	776.1	6.205	5	737.2	5.542	5	751.3	5.099	5
	14-day BW AUC	Naive			IM (mRNA)+IN (PHC)			IN (PHC)+IM (mRNA)			IN(PHC)+IN (PHC)
		1288	5.036	5	1364	8.228	5	1297	9.459	5	1333	6.621	5
	Fig. 2f, bodyweight AUC	8-day		Naive	IM (mRNA)+IN (PHC)	IN (PHC)+IM (mRNA)	IN(PHC)+IN (PHC)				14-day		Naive	IM (mRNA)+IN (PHC)	IN (PHC)+IM (mRNA)	IN(PHC)+IN (PHC)
			Baseline	0	0	0	0					Baseline	0	0	0	0
			Total Area	733.5	776.1	737.2	751.3					Total Area	1288	1364	1297	1333
			Std. Error	4.738	6.205	5.542	5.099					Std. Error	5.036	8.228	9.459	6.621
			95% Confidence Interval	724.2 to 742.8	763.9 to 788.3	726.4 to 748.1	741.3 to 761.3					95% Confidence Interval	1278 to 1298	1348 to 1380	1278 to 1315	1320 to 1346
			Total Peak Area	733.5	776.1	737.2	751.3					Total Peak Area	1288	1364	1297	1333
			Std. Error	4.738	6.205	5.542	5.099					Std. Error	5.036	8.228	9.459	6.621
			95% Confidence Interval	724.2 to 742.8	763.9 to 788.3	726.4 to 748.1	741.3 to 761.3					95% Confidence Interval	1278 to 1298	1348 to 1380	1278 to 1315	1320 to 1346
			Number of Peaks	1	1	1	1					Number of Peaks	1	1	1	1
			Peak 1									Peak 1
			First X	0	0	0	0					First X	0	0	0	0
			Last X	8	8	8	8					Last X	14	14	14	14
			Peak X	0	3	0	0					Peak X	0	3	0	0
			Peak Y	100	100.8	100	100					Peak Y	100	100.8	100	100
			Area	733.5	776.1	737.2	751.3					Area	1288	1364	1297	1333
			Std. Error	4.738	6.205	5.542	5.099					Std. Error	5.036	8.228	9.459	6.621
			95% Confidence Interval	724.2 to 742.8	763.9 to 788.3	726.4 to 748.1	741.3 to 761.3					95% Confidence Interval	1278 to 1298	1348 to 1380	1278 to 1315	1320 to 1346
			%Area	100	100	100	100					%Area	100	100	100	100
Figure 2g	Survival results		Naive	IM (mRNA)+IN (PHC)	IN (PHC)+IM (mRNA)	IN(PHC)+IN (PHC)
		14	0	0	0	0
	0: live	14		0	0	0
	1: died	14		0	0	0
		14		0	0	0
		14		0	0	0
		8	1
		8	1
		8	1
		8	1
		5
		0

## Sheet: Figure 3
		The data indicates the average number of triplicates for each mouse.
Figure 3a	IL-2 SFCs	Naive	IN (PHC) only	IM (mRNA)+IN (PHC)	IN (PHC)+IM (mRNA)	IN(PHC)+IN (PHC)		Figure 3f	IgG2a ASC	Naive	IN (PHC) only	IM (mRNA)+IN (PHC)	IN (PHC)+IM (mRNA)	IN(PHC)+IN (PHC)
		8	40.6667	148	127.333	170.667			spleen	0	0.666667	45.3333	3.33333	8
		8	49.3333	204.667	145.333	126				0	1.33333	42.6667	2.66667	10.6667
		0	12.6667	227.333	78	104				0	1.33333	45.3333	2	4
Figure 3b	IFN-r SFCs	Naive	IN (PHC) only	IM (mRNA)+IN (PHC)	IN (PHC)+IM (mRNA)	IN(PHC)+IN (PHC)			IgG2a ASC	2	4.66667	58	26	29.3333
		0	4	111.333	49.3333	57.3333			bone marrow	0	2.66667	74	29.3333	53.3333
		0	9.33333	204	46	88				2	4	66	16	29.3333
		0	3.33333	249.333	38.6667	54
								Figure 3g	IgA ASC	Naive	IN (PHC) only	IM (mRNA)+IN (PHC)	IN (PHC)+IM (mRNA)	IN(PHC)+IN (PHC)
Figure 3c	IL-4 SFCs	Naive	IN (PHC) only	IM (mRNA)+IN (PHC)	IN (PHC)+IM (mRNA)	IN(PHC)+IN (PHC)			spleen	0	5.33333	23.3333	27.3333	30
		50	61.3333	279.333	265.333	262				0	7.33333	37.3333	26	26.6667
		18	47.3333	237.333	233.333	178.667				0	9.33333	42.6667	8.66667	42
		6	46.6667	296	200.667	288
									IgA ASC	4	5.33333	146.667	35.3333	112
Figure 3d	IgG ASC	Naive	IN (PHC) only	IM (mRNA)+IN (PHC)	IN (PHC)+IM (mRNA)	IN(PHC)+IN (PHC)			bone marrow	2	11.3333	128	37.3333	173.333
	spleen	0	10.6667	76.6667	46.6667	49.3333				0	6.66667	148.667	34	141.333
		0	20	60.6667	34	64
		0	4.66667	64	32.6667	64		Figure 3i	CD127-%	Naive	IN (PHC) only	IM (mRNA)+IN (PHC)	IN (PHC)+IM (mRNA)	IN(PHC)+IN (PHC)
										5.98	72.4	89.5	84.4	87.5
Figure 3e	IgG1 ASC	Naive	IN (PHC) only	IM (mRNA)+IN (PHC)	IN (PHC)+IM (mRNA)	IN(PHC)+IN (PHC)				6.44	85.1	89.9	91.3	89.1
	spleen	0	12.6667	59.3333	50	58.6667				9.17	65.2	88.2	85.6	85.6
		0	14	60.6667	34.6667	80
		0	12	64.6667	34	54.6667

## Sheet: Figure 4
Figure 4a	nasal wash	Dilution factor	Naive	IN (PHC)			IM (mRNA)+IN (PHC)			IN (PHC)+IM (mRNA)			IN (PHC)+IN (PHC)
Phi, sIgA		10	0.083	0.185	0.106	0.25	0.258	0.421	0.839	0.208	0.286	0.246	0.703	0.526	0.921
		40	0.069	0.095	0.058	0.107	0.109	0.178	0.345	0.135	0.135	0.129	0.429	0.376	0.404
		160	0.059	0.078	0.058	0.076	0.079	0.094	0.156	0.1	0.077	0.077	0.183	0.188	0.16
	BALF		Naive	IM (mRNA)+IN (PHC)			IN (PHC)+IM (mRNA)			IN (PHC)+IN (PHC)
		4	0.081	0.396	0.376	0.678	0.154	0.349	0.215	0.416	0.42	0.444
		16	0.063	0.248	0.215	0.544	0.098	0.196	0.122	0.292	0.283	0.321
		64	0.059	0.156	0.124	0.258	0.07	0.104	0.071	0.149	0.221	0.171
		256	0.066	0.086	0.071	0.138	0.06	0.067	0.056	0.094	0.115	0.101
Figure 4b	nasal wash		Naive	IN (PHC)			IM (mRNA)+IN (PHC)			IN (PHC)+IM (mRNA)			IN (PHC)+IN (PHC)
rSH, sIgA		2.5	0.148	0.201	0.148	0.384	0.133	0.386	0.415	0.278	0.249	0.374	0.532	0.517	0.67
		10	0.108	0.131	0.085	0.147	0.08	0.193	0.232	0.22	0.191	0.15	0.352	0.368	0.283
		40	0.091	0.097	0.079	0.118	0.067	0.104	0.132	0.131	0.096	0.084	0.18	0.18	0.144
		160	0.084	0.086	0.069	0.07	0.068	0.085	0.08	0.121	0.093	0.079	0.099	0.109	0.096
	BALF		Naive	IM (mRNA)+IN (PHC)			IN (PHC)+IM (mRNA)			IN (PHC)+IN (PHC)
		2.5	0.141	0.141	0.16	0.292	0.33	0.197	0.221	0.65	0.901	0.371
		10	0.117	0.08	0.096	0.15	0.153	0.097	0.106	0.278	0.504	0.221
		40	0.083	0.067	0.072	0.1	0.099	0.072	0.077	0.152	0.26	0.112
		160	0.075	0.053	0.064	0.069	0.073	0.083	0.067	0.087	0.117	0.075
Figure 4d	CD69+% of CD4+CD44+	Naive	IM (mRNA)+IN (PHC)	IN (PHC)+IM (mRNA)	IN(PHC)+IN (PHC)
		1.27	9.11	2.56	23.1
		1.69	17.5	4.83	24.9
		0.47	9.29	1.09	14.2
Figure 4e	CD69+% of CD8+CD44+	Naive	IM (mRNA)+IN (PHC)	IN (PHC)+IM (mRNA)	IN(PHC)+IN (PHC)
		2.5	11.1	3.46	31.9
		3.39	15.9	7.24	24.6
		0.9	11.2	1.65	18.6

## Sheet: Figure 5
Figure 5a	BW% post-Phi challenge		Naive					IM (mRNA)+IM (PHC)					IM (mRNA)+IN (PHC)
		0	100	100	100	100	100	100	100	100	100	100	100	100	100	100	100
		3	100	95.8525	98.2456	101.732	99.7925	101.795	97.4748	93.4884	100.508	98.5222	99.7653	103	101.97	101.754	103.563
		4	92.1053	90.3226	90.7895	94.3723	91.7012	94.8718	90.6566	91.6279	93.9086	90.1478	100.469	102.5	101.97	100.752	102.375
		5	88.5965	84.3318	87.5	90.2597	85.8921	98.4615	91.6667	90.2326	94.9239	87.6847	98.5915	101.5	100.739	100.752	103.325
		6	86.4035	80.6452	82.4561	86.5801	81.7427	98.9744	96.9697	96.2791	97.9695	87.1921	100	103.5	102.463	101.754	102.85
		7	81.579	75.1152	77.193	81.8182	76.7635	100.513	96.7172	96.9767	97.9695	91.6256	99.5305	102	101.478	101.253	103.088
		8	75.4386			75.3247		98.9744	98.2323	94.6512	97.4619	94.8276	96.7136	99.5	99.2611	99.2481	101.188
		10						100.513	97.9798	97.2093	101.015	96.0591	98.5915	101.75	102.709	98.2456	103.563
		11						101.538	97.9798	97.4419	99.4924	96.5517	99.061	101	102.463	98.2456	103.088
		13						100	99.7475	96.7442	97.7157	98.5222	99.061	101	104.926	99.2481	104.513
		14						100	99.495	96.2791	97.9695	97.537	97.3052	100	105.419	99.2481	105.463
Figure 5b	BW AUC	Naive			IM (mRNA)+IM (PHC)			IM (mRNA)+IN (PHC)
		727.2	4.944	5	772.2	7.348	5	809.8	3.095	5
					Naive	IM (mRNA)+IM (PHC)	IM (mRNA)+IN (PHC)
				Baseline	0	0	0
				Total Area	727.2	772.2	809.8
				Std. Error	4.944	7.348	3.095
				95% Confidence Interval	717.5 to 736.9	757.8 to 786.6	803.7 to 815.9
				Total Peak Area	727.2	772.2	809.8
				Std. Error	4.944	7.348	3.095
				95% Confidence Interval	717.5 to 736.9	757.8 to 786.6	803.7 to 815.9
				Number of Peaks	1	1	1
				Peak 1
				First X	0	0	0
				Last X	8	8	8
				Peak X	0	0	6
				Peak Y	100	100	102.1
				Area	727.2	772.2	809.8
				Std. Error	4.944	7.348	3.095
				95% Confidence Interval	717.5 to 736.9	757.8 to 786.6	803.7 to 815.9
				%Area	100	100	100
Figure 5c	nasal Phi IgA		Naive			IM (mRNA)+IM (PHC)			IM (mRNA)+IN (PHC)				BALF Phi IgA		Naive			IM (mRNA)+IM (PHC)			IM (mRNA)+IN (PHC)
		2.5	0.126			0.122	0.098	0.124	0.953	2.138	1.729			2.5	0.136			0.149	0.32	0.156	0.868	0.841	1.381
		10	0.102			0.069	0.065	0.079	0.337	1.315	1.361			10	0.09			0.099	0.138	0.099	0.547	0.497	0.998
		40	0.061			0.069	0.057	0.063	0.147	0.543	0.696			40	0.073			0.111	0.069	0.073	0.314	0.234	0.546
		160	0.056			0.08	0.055	0.053	0.072	0.199	0.257			160	0.066			0.109	0.081	0.092	0.139	0.112	0.197
Figure 5d	BW% post-rSH challenge		Naive					IM (mRNA)+IM (PHC)					IM (mRNA)+IN (PHC)
		0	100	100	100	100	100	100	100	100	100	100	100	100	100	100	100
		3	96.7434	96.5206	94.8047	96.3813	97.4528	101.257	99.6941	96.7504	99.206	98.9461	99.0654	100.563	99.6623	102.19	102.493
		4	90.0318	92.0533	89.7266	88.4436	92.8854	98.7433	94.0996	87.7816	92.8124	93.0523	90.2072	93.0549	95.3989	100.73	92.3298
		5	88.9595	89.3041	88.0859	86.537	93.4563	100.494	95.6731	87.7816	92.5199	91.2959	90.4917	91.6002	94.3858	99.3157	91.2752
		6	88.0461	88.2302	85.9375	83.6187	93.8955	99.1023	93.5752	86.9151	92.9377	89.3052	91.0605	90.8494	94.4702	100.046	90.5082
		7	80.9373	82.4742	82.1484	80.428	88.274	99.5961	91.3461	84.9653	89.5947	84.9727	93.8237	93.008	99.1558	100.73	91.8025
		8	79.4281	77.3196	78.9062	78.9883	86.0782	98.7433	91.3461	86.2218	93.1885	84.6994	93.4579	93.3834	99.198	97.6277	93.001
		9					90.6895	98.4291	93.1818	89.5581	93.0213	85.5191	96.0179	95.5889	101.224	97.354	94.535
		11					93.9394	98.2944	95.7168	91.5944	96.9912	90.1639	95.4084	97.2783	98.8181	100.867	97.4592
		13					94.7299	99.3268	96.7657	93.6308	99.7075	94.2623	96.9525	100.188	102.111	102.327	96.5005
		14					96.5744	99.5961	96.5472	94.5841	98.7881	93.7549	98.0902	99.0145	100.422	100.456	95.8773
Figure 5e	BW AUC	Naive			IM (mRNA)+IM (PHC)			IM (mRNA)+IN (PHC)
	rSH	1288	5.036	5	1329	11.63	5	1364	8.228	5
		Fig. 5e, bodyweight AUC				Naive	IM (mRNA)+IM (PHC)	IM (mRNA)+IN (PHC)
					Baseline	0	0	0
					Total Area	1288	1329	1364
					Std. Error	5.036	11.63	8.228
					95% Confidence Interval	1278 to 1298	1306 to 1352	1348 to 1380
					Total Peak Area	1288	1329	1364
					Std. Error	5.036	11.63	8.228
					95% Confidence Interval	1278 to 1298	1306 to 1352	1348 to 1380
					Number of Peaks	1	1	1
					Peak 1
					First X	0	0	0
					Last X	14	14	14
					Peak X	0	0	3
					Peak Y	100	100	100.8
					Area	1288	1329	1364
					Std. Error	5.036	11.63	8.228
					95% Confidence Interval	1278 to 1298	1306 to 1352	1348 to 1380
					%Area	100	100	100
Figure 5f	nasal rSH IgA		Naive			IM (mRNA)+IM (PHC)			IM (mRNA)+IN (PHC)
		2.5	0.148			0.159	0.099	0.133	0.133	0.386	0.415
		10	0.108			0.09	0.084	0.083	0.08	0.193	0.232
		40	0.091			0.073	0.064	0.086	0.067	0.104	0.132
		160	0.084			0.063	0.069	0.063	0.068	0.085	0.08
	BALF H7 IgA		Naive			IM (mRNA)+IM (PHC)			IM (mRNA)+IN (PHC)
		1	0.105			0.089	0.196	0.083	0.189	0.357	0.988
		4	0.061			0.066	0.072	0.067	0.106	0.164	0.354
		16	0.06			0.058	0.061	0.062	0.071	0.087	0.148
		64	0.055			0.054	0.057	0.056	0.057	0.063	0.073
		256	0.058			0.059	0.067	0.06	0.077	0.057	0.057
Figure 5g	CD69+% of CD44+CD4+	Naive	IM (mRNA)+IM (PHC)	IM (mRNA)+IN (PHC)
lung		1.27	3.75	9.11
		1.69	2.58	17.5
		0.47	2.24	9.29
Figure 5h	CD69+% of CD44+CD8+	Naive	IM (mRNA)+IM (PHC)	IM (mRNA)+IN (PHC)
lung		2.49	8.33	11
		3.63	6.16	16.1
		1.01	4.96	11.6
Figure 5i	CD38+CD69+% of CD19+ B	Naive	IM (mRNA)+IM (PHC)	IM (mRNA)+IN (PHC)
lung		0.74	0.71	1.12
		0.7	0.65	1.4
		0.8	1.1	1.15
Figure 5j	BW% post-Phi challenge		Naive					IM (PHC)+IM (PHC)					IN (PHC)+IN (PHC)					PBS+IN (PHC)
		0	100	100	100	100	100	100	100	100	100	100	100	100	100	100	100	100	100	100	100	100
		3	104.534	99.7467	100.644	100.151	102.62	103.172	98.1857	100.806	99.9078	101.363	100.182	98.4787	99.7786	100.091	101.406	95.9622	98.9435	100.607	94.9362	101.503
		4	101.906	99.6454	98.6125	93.7657	98.8355	101.495	96.4979	100.282	93.318	96.3346	99.1818	98.8814	98.9371	99.2237	101.363	87.8007	94.5797	94.6219	87.2303	93.4173
		5	99.7939	96.5046	94.7968	91.9558	96.8947	100.408	96.2025	96.6949	88.9862	97.6504	98.1818	98.434	98.0514	98.9498	99.2757	81.2715	89.9403	88.2734	83.5315	89.3946
		6	95.8269	95.0861	94.4995	91.0005	93.4498	95.7861	89.8312	94.7199	81.8433	96.8045	99.0455	98.4788	98.2728	99.1324	97.9974	85.9966	94.1204	85.8876	85.6451	87.4035
		7	87.12	87.1834	89.1972	83.6601	84.4736	91.1645	88.1856	94.1556	82.9954	96.6635	97.5455	99.5078	98.7157	97.6256	97.0175	88.9175	94.6716	84.7554	88.3311	87.9724
		8	81.5559	81.7123	85.2329	78.1297	79.3304	92.116	89.0295	95.6872	88.8018	99.953	97.9091	100.582	97.8299	99.8174	100.682	93.8574	97.6573	91.1444	92.0299	93.1329
		9	79.3921	78.7741	86.8186			93.1128	91.1392	94.8005	88.8479	97.7913	96.8636	98.9709	98.0071	98.0822	100.213	96.3058	98.0707	93.5301	93.6592	92.1577
		10			92.7156			94.1097	93.5021	96.453	91.2903	99.859	98.1818	98.5235	99.2471	100.365	100	95.1461	99.3569	94.905	95.8608	95.3677
		11			94.2022			94.3362	94.3882	95.0423	93.2719	98.4023	97.0455	98.9262	98.0957	97.3059	98.4235	92.7835	99.265	96.0776	93.9674	94.677
		12			94.4004			94.8799	94.7257	94.5183	93.2258	99.7181	97.5909	99.0604	96.147	96.8493	98.4235	94.1151	99.311	96.7651	93.6592	94.4332
		14			96.7294			94.9252	93.3755	94.8408	92.3502	98.5432	97.4545	100.895	96.6342	99.589	100.128	95.2749	98.8516	99.7574	93.3069	93.6205
	BW AUC	Naive			PBS+IN (PHC)			IM (PHC)+IM (PHC)			IN (PHC)+IN (PHC)
		1315	5.883	5	1321	8.624	5	1342	9.679	5	1385	3.399	5
		Fig. 5j, bodyweight AUC				Naive	IM (PHC)+IM (PHC)	IN (PHC)+IN (PHC)	PBS+IN (PHC)
					Baseline	0	0	0	0
					Total Area	1315	1342	1385	1321
					Std. Error	5.883	9.679	3.399	8.624
					95% Confidence Interval	1304 to 1327	1323 to 1361	1378 to 1392	1304 to 1338
					Total Peak Area	1315	1342	1385	1321
					Std. Error	5.883	9.679	3.399	8.624
					95% Confidence Interval	1304 to 1327	1323 to 1361	1378 to 1392	1304 to 1338
					Number of Peaks	1	1	1	1
					Peak 1
					First X	0	0	0	0
					Last X	14	14	14	14
					Peak X	3	3	0	0
					Peak Y	101.5	100.7	100	100
					Area	1315	1342	1385	1321
					Std. Error	5.883	9.679	3.399	8.624
					95% Confidence Interval	1304 to 1327	1323 to 1361	1378 to 1392	1304 to 1338
					%Area	100	100	100	100

## Sheet: Sup. Figure 1
Sup.Figure 1a	particle size		PHC1	PHC2	PHC3	mRNA-LNP1	mRNA-LNP2	mRNA-LNP3		Sup.Figure 1b	OD450		Naive		Aic HA mRNA, IM					PHC, IN
										H3 IgG		50	0.124	0.102	3.545	2.946	3.077	3.087	3.456	3.35	3.075	3.103	3.117	3.085
		0.4	0	0	0	0	0	0				200	0.073	0.08	3.147	3.217	3.2	2.826	3.336	2.927	3.228	3.074	3.011	2.94
		0.463	0	0	0	0	0	0				800	0.073	0.064	3.129	2.646	2.697	3.019	2.606	3.254	3.162	3.035	2.6	3.156
		0.536	0	0	0	0	0	0				3200	0.074	0.065	1.92	1.637	1.905	2.532	1.748	2.111	2.773	2.748	1.7	2.102
		0.621	0	0	0	0	0	0				12800	0.062	0.06	0.903	0.589	0.706	1.258	0.616	1.094	1.609	1.705	0.693	0.971
		0.719	0	0	0	0	0	0				51200	0.064	0.055	0.315	0.25	0.242	0.471	0.301	0.426	0.584	0.7	0.233	0.368
		0.833	0	0	0	0	0	0				204800	0.073	0.066	0.146	0.11	0.143	0.149	0.16	0.16	0.203	0.261	0.161	0.218
		0.965	0	0	0	0	0	0				819200	0.065	0.073	0.07	0.074	0.118	0.098	0.115	0.098	0.1	0.146	0.074	0.08
		1.12	0	0	0	0	0	0
		1.29	0	0	0	0	0	0			H3 IgG titer	Naive	IN (PHC)	IM (mRNA)
		1.5	0	0	0	0	0	0				0	5.31133	5.31133
		1.74	0	0	0	0	0	0				0.001	5.31133	5.0103
		2.01	0	0	0	0	0	0				0	5.91339	5.31133
		2.33	0	0	0	0	0	0				0	5.31133	5.31133
		2.7	0	0	0	0	0	0				0	5.31133	5.31133
		3.12	0	0	0	0	0	0				0	5.31133	5.31133
		3.62	0	0	0	0	0	0				0.001	5.31133	5.0103
		4.19	0	0	0	0	0	0				0	5.91339	5.31133
		4.85	0	0	0	0	0	0				0	5.31133	5.31133
		5.61	0	0	0	0	0	0				0	5.31133	5.31133
		6.5	0	0	0	0	0	0
		7.53	0	0	0	0	0	0		Sup.Figure 1c	OD450		Naive		IM (mRNA)					IN (PHC)
		8.72	0	0	0	0	0	0		H3 IgG1		50	0.069	0.097	3.319	2.468	2.652	2.969	2.93	3.116	3.134	3.171	2.739	3.214
		10.1	0	0	0	0	0	0				200	0.115	0.103	2.996	1.729	2.238	2.72	1.899	3.031	3.192	3.245	2.501	2.691
		11.7	0	0	0	0	0	0				800	0.066	0.073	2.384	0.645	1.491	1.842	0.82	2.389	2.654	2.805	2.006	2.32
		13.5	0	0	0	0	0	0				3200	0.065	0.076	0.824	0.25	0.567	0.863	0.278	1.67	1.95	2.231	0.996	1.475
		15.7	0	0	0	0	0	0				12800	0.07	0.078	0.3	0.121	0.189	0.323	0.126	0.595	0.902	0.934	0.392	0.454
		18.2	0	0	0	0	0	0				51200	0.06	0.061	0.113	0.063	0.092	0.138	0.088	0.215	0.344	0.335	0.129	0.188
		21	0	0	0	0	0	0				204800	0.058	0.066	0.07	0.062	0.107	0.09	0.072	0.105	0.136	0.151	0.079	0.089
		24.4	0	0	0	0	0	0				819200	0.058	0.082	0.062	0.063	0.072	0.084	0.071	0.09	0.086	0.048	0.066	0.066
		28.2	0	0	0	0	0	0
		32.7	0	0	0	0	0	0			IgG1 titer	Naive	IN (PHC)	IM (mRNA)
		37.8	0	0	0	0	0	0				0	4.70927	4.40824
		43.8	0	0	0	0.708	0.19	0.557				0	5.31133	3.80618
		50.7	0.412	0.533	0	3.37	2.52	3.12				0.001	5.31133	4.10721
		58.8	1.71	1.97	0.929	7.56	6.76	7.33				0	4.70927	4.70927
		68.1	3.85	4.2	2.98	12.1	11.6	11.9				0	4.70927	4.10721
		78.8	6.45	6.82	5.82	15.5	15.6	15.5
		91.3	9.05	9.36	8.83	17	17.4	17.1		Sup.Figure 1d	OD450		Naive		IM (mRNA)					IN (PHC)
		106	11.2	11.4	11.4	16	16.7	16.2		H3 IgG2a		50	0.074	0.068	2.929	3.105	3.068	3.013	3.114	2.537	2.731	2.797	2.277	2.542
		122	12.5	12.5	13.1	13	13.7	13.2				200	0.066	0.057	2.698	2.669	2.606	2.816	2.634	1.902	2.145	2.797	1.686	1.919
		142	12.8	12.7	13.6	8.8	9.27	8.95				800	0.059	0.071	2.5	2.02	1.789	2.475	1.901	1.057	1.072	2.237	0.626	1.051
		164	12	11.8	12.8	4.56	4.78	4.64				3200	0.06	0.058	0.995	0.785	0.726	1.531	0.867	0.321	0.39	1.166	0.214	0.357
		190	10.4	10.1	11	1.42	1.46	1.43				12800	0.061	0.055	0.421	0.282	0.24	0.524	0.304	0.157	0.154	0.392	0.106	0.139
		220	8.24	7.91	8.57	0	0	0				51200	0.059	0.068	0.157	0.133	0.112	0.214	0.135	0.096	0.088	0.17	0.067	0.086
		255	5.79	5.5	5.84	0	0	0				204800	0.063	0.145	0.091	0.077	0.086	0.097	0.073	0.066	0.073	0.087	0.063	0.069
		295	3.49	3.26	3.33	0	0	0				819200	0.051	0.068	0.066	0.063	0.067	0.074	0.066	0.059	0.071	0.065	0.058	0.062
		342	1.64	1.5	1.43	0	0	0
		396	0.471	0.417	0.336	0	0	0			IgG2a titer	Naive	IN (PHC)	IM (mRNA)
		459	0	0	0	0	0	0				0	4.10721	4.70927
		531	0	0	0	0	0	0				0.001	4.10721	4.70927
		615	0	0	0	0	0	0				0	4.70927	4.10721
		712	0	0	0	0	0	0				0	3.50515	4.70927
		825	0	0	0	0	0	0				0	4.10721	4.70927
		955	0	0	0	0	0	0
		1110	0	0	0	0	0	0		Sup.Figure 1e	IgG1/IgG2a, log10	IM (mRNA)	IN (PHC)
		1280	0	0	0	0	0	0				-0.30103	0.60206
		1480	0	0	0	0	0	0				-0.90309	1.20412
		1720	0	0	0	0	0	0				0	0.60206
		1990	0	0	0	0	0	0				0	1.20412
		2300	0	0	0	0	0	0				-0.60206	0.60206
		2670	0	0	0	0	0	0
		3090	0	0	0	0	0	0
		3580	0	0	0	0	0	0
		4150	0	0	0	0	0	0
		4800	0	0	0	0	0	0
		5560	0	0	0	0	0	0
		6440	0	0	0	0	0	0
		7460	0	0	0	0	0	0
		8630	0	0	0	0	0	0
		6440	0	0
		7460	0	0
		8630	0	0
	Z-Average size	PHC			mRNA-LNP
		128.5	2.207	3	86.59	1.808	3
	PDI	PHC			mRNA-LNP
		0.049	0.06	0.181	0.135	0.09	0.109

## Sheet: Sup. Figures 2
Sup.Figure 2a	IgG titer	Naive	IM (mRNA)+IM (mRNA)	IM (mRNA)+IN (PHC)	IN (PHC)+IM (mRNA)	IN(PHC)+IN (PHC)
H3		0	6.21442	6.81648	6.21442	6.81648
		0	6.51545	6.81648	6.51545	6.81648
		0.1	6.21442	6.81649	6.51545	6.81648
		0	6.21442	6.81648	5.61236	6.51545
		0	6.51545	6.81648	6.51545	6.21442
	OD450		Naive	IM (mRNA)+IM (mRNA)					IM (mRNA)+IN (PHC)					IN (PHC)+IM (mRNA)					IN (PHC)+IN (PHC)
		1600	0.066	2.612	2.962	2.899	3.071	3.036	2.778	3.172	3.083	3.214	3.103	2.832	2.745	3.304	2.735	2.588	2.83	2.452	2.961	2.574	2.928
		6400	0.052	2.397	2.877	2.674	2.602	2.86	2.75	3.096	3.135	3.351	2.96	2.568	2.489	2.567	2.219	2.714	2.518	2.269	3.048	2.709	2.795
		25600	0.053	2.298	2.333	2.181	2.32	2.399	2.541	3.038	2.805	2.866	2.786	2.617	2.486	2.449	0.995	2.601	2.391	2.258	2.52	2.183	2.157
		102400	0.055	1.479	1.606	1.101	1.337	1.381	2.261	2.616	2.228	2.452	2.025	1.53	1.617	1.6	0.421	1.595	1.991	1.82	2.113	1.815	1.519
		409600	0.084	0.593	0.61	0.472	0.508	0.565	1.24	1.441	1.159	1.274	1.02	0.553	0.685	0.671	0.179	0.656	1.119	1.008	1.138	0.894	0.638
		1638400	0.068	0.227	0.257	0.214	0.219	0.251	0.463	0.523	0.416	0.447	0.369	0.214	0.245	0.233	0.082	0.224	0.382	0.421	0.427	0.29	0.201
		6553600	0.047	0.14	0.144	0.134	0.132	0.147	0.175	0.176	0.161	0.164	0.128	0.105	0.103	0.103	0.06	0.107	0.173	0.176	0.17	0.138	0.091
		26214400		0.126	0.117	0.13	0.112	0.122	0.077	0.078	0.079	0.076	0.068	0.056	0.059	0.06	0.062	0.064	0.153	0.139	0.122	0.132	0.06
Sup.Figure 2b	IgG titer	Naive	IM (mRNA)+IM (mRNA)	IM (mRNA)+IN (PHC)	IN (PHC)+IM (mRNA)	IN(PHC)+IN (PHC)
Aic		0	5.61236	6.51545	5.61236	6.21442
		0	5.61236	6.51545	6.21442	6.21442
		0	5.61236	6.51545	6.21442	6.21442
		0	5.91339	6.51545	6.21442	6.21442
		0	5.61236	6.51555	6.21442	6.21452
	OD450		Naive		IM (mRNA)+IM (mRNA)					IM (mRNA)+IN (PHC)					IN (PHC)+IM (mRNA)					IN (PHC)+IN (PHC)
		1600	0.047	0.056	2.171	2.435	2.563	2.604	2.151	2.425	2.368	2.203	2.342	2.303	2.454	1.745	2.705	2.383	2.606	1.92	2.283	2.066	2.802	2.045
		6400	0.045	0.052	1.803	1.58	1.571	1.903	1.8	2.145	2.235	2.018	2.269	2.442	1.985	0.954	2.333	2.503	2.284	2.023	2.225	1.867	2.228	1.952
		25600	0.05	0.048	1.051	0.869	1.083	1.562	1.098	1.829	2.223	2.261	2.1	2.27	1.882	0.608	1.984	2.085	1.974	1.744	1.393	1.53	2.146	1.228
		102400	0.046	0.059	0.445	0.328	0.422	0.781	0.413	1.49	1.815	1.524	1.931	1.766	0.889	0.205	1.036	1.096	0.858	1.018	0.627	0.878	1.189	0.652
		409600	0.048	0.052	0.2	0.127	0.155	0.277	0.141	0.678	0.837	0.772	0.901	0.871	0.419	0.107	0.346	0.384	0.35	0.392	0.213	0.346	0.434	0.21
		1638400	0.055	0.057	0.086	0.075	0.07	0.096	0.085	0.245	0.306	0.308	0.354	0.296	0.16	0.083	0.15	0.164	0.155	0.16	0.101	0.125	0.177	0.113
Sup.Figure 2c	IgG titer	Naive	IM (mRNA)+IM (mRNA)	IM (mRNA)+IN (PHC)	IN (PHC)+IM (mRNA)	IN(PHC)+IN (PHC)
Wis		0	4.40824	5.61236	5.91339	6.21442
		0	4.40824	5.31133	5.61236	6.21442
		0	3.80618	5.0103	6.21442	5.61236
		0	4.40824	5.61236	5.61236	5.91339
		0	4.70927	5.0103	5.61236	5.91339
	OD450		Naive		IM (mRNA)+IM (mRNA)					IM (mRNA)+IN (PHC)					IN (PHC)+IM (mRNA)					IN (PHC)+IN (PHC)
		1600	0.069	0.06	0.759	0.788	0.403	0.83	0.975	1.616	1.479	0.885	1.459	1.194	2.009	1.804	2.083	1.704	1.662	2.027	1.911	1.721	2.142	2.193
		6400	0.068	0.059	0.299	0.344	0.162	0.338	0.459	0.919	0.952	0.487	1.091	0.607	1.824	1.22	1.559	1.147	1.295	1.904	1.672	1.498	1.803	1.843
		25600	0.076	0.065	0.135	0.164	0.094	0.143	0.178	0.591	0.475	0.212	0.737	0.312	1.07	0.673	1.273	0.644	0.635	1.231	1.315	0.996	1.066	1.256
		102400	0.086	0.055	0.087	0.085	0.065	0.142	0.103	0.245	0.189	0.11	0.315	0.148	0.563	0.269	0.629	0.293	0.262	0.706	0.545	0.498	0.452	0.535
		409600	0.071	0.065	0.078	0.074	0.068	0.073	0.068	0.12	0.102	0.078	0.156	0.092	0.205	0.121	0.263	0.128	0.118	0.285	0.239	0.2	0.205	0.198
		1638400	0.076	0.099	0.073	0.065	0.074	0.115	0.085	0.078	0.071	0.072	0.089	0.078	0.103	0.084	0.132	0.083	0.107	0.137	0.124	0.091	0.124	0.164
Sup.Figure 2d	OD450		Naive			IM (mRNA)+IM (mRNA)					IM (mRNA)+IN (PHC)					IN (PHC)+IM (mRNA)					IN (PHC)+IN (PHC)
Anh H7 IgG		25	0.229	0.141	0.296	0.545	1.018	0.363	1.546	1.553	0.505	2.257	2.052	2.416	1.641	2.173	2.151	2.35	2.239	2.443	2.508	2.281	2.288	2.4
		100	0.212	0.102	0.163	0.241	0.445	0.172	0.68	1.098	0.231	1.568	1.262	2.024	0.991	1.991	1.956	2.094	2.174	2.025	2.303	2.537	1.941	2.288
		400	0.116	0.085	0.109	0.117	0.186	0.075	0.251	0.445	0.125	0.755	0.526	1.133	0.48	2.167	2.234	2.283	2.318	1.885	2.061	2.204	1.931	2.831
		1600	0.068	0.063	0.076	0.091	0.098	0.073	0.136	0.222	0.091	0.261	0.195	0.421	0.189	2.017	1.785	1.563	1.631	1.124	2.609	1.897	1.75	2.222
		6400	0.066	0.072	0.07	0.084	0.076	0.087	0.073	0.093	0.075	0.131	0.096	0.19	0.114	1.482	1.031	0.696	0.628	0.535	2.154	1.335	1.665	1.297
		25600	0.072	0.078	0.068	0.075	0.078	0.063	0.068	0.144	0.081	0.089	0.074	0.079	0.081	0.602	0.477	0.271	0.256	0.217	1.357	0.457	0.94	0.551
Sup.Figure 2e		Naïve	IM (mRNA)+IM (mRNA)	IM (mRNA)+IN (PHC)	IN (PHC)+IM (mRNA)	IN (PHC)+IN (PHC)		LLOD=3.32192809488736
sera MN, Phi		2.32193	2.32193	2.32193	2.32193	2.32193	LLOD=	the first dilution is 1:10
		2.32193	2.32193	2.32193	2.32193	2.32193		results<LLOD
		2.32193	2.32193	2.32193	2.32193	2.32193
Sup.Figure 2f		Naïve	IM (mRNA)+IM (mRNA)	IM (mRNA)+IN (PHC)	IN (PHC)+IM (mRNA)	IN (PHC)+IN (PHC)		results<LLOD
sera MN, rSH		2.32193	2.32193	2.32193	2.32193	2.32193
		2.32193	2.32193	2.32193	2.32193	2.32193
		2.32193	2.32193	2.32193	2.32193	2.32193
Sup.Figure 2g	OD450		Naive		IM (mRNA)+IM (mRNA)					IM (mRNA)+IN (PHC)					IN (PHC)+IM (mRNA)					IN (PHC) + IN (PHC)
Anh H7 IgG1		400	0.087	0.092	0.089	0.105	0.092	0.099	0.088	0.117	0.136	0.176	0.088	0.203	0.418	0.807	0.727	1.233	0.321	1.677	0.947	1.022	2.066	0.838
		1600	0.083	0.086	0.07	0.086	0.069	0.066	0.071	0.112	0.095	0.128	0.08	0.096	0.295	0.718	0.388	0.772	0.196	1.372	0.691	0.613	0.949	0.515
		6400	0.095	0.107	0.061	0.062	0.079	0.068	0.112	0.075	0.081	0.084	0.076	0.078	0.283	0.418	0.159	0.307	0.117	1.077	0.417	0.325	0.354	0.251
		25600	0.1	0.089	0.064	0.071	0.072	0.066	0.065	0.072	0.086	0.082	0.083	0.087	0.183	0.222	0.093	0.231	0.122	0.657	0.211	0.181	0.147	0.12
		102400	0.097	0.102	0.063	0.06	0.064	0.07	0.073	0.068	0.094	0.082	0.069	0.066	0.14	0.108	0.076	0.082	0.088	0.297	0.116	0.119	0.097	0.098
		409600	0.118	0.111	0.062	0.06	0.062	0.071	0.148	0.072	0.065	0.105	0.067	0.064	0.123	0.11	0.096	0.098	0.09	0.128	0.092	0.114	0.104	0.097
Anh H7 IgG2a	OD450		Naive		IM (mRNA)+IM (mRNA)					IM (mRNA)+IN (PHC)					IN (PHC)+IM (mRNA)					IN (PHC) + IN (PHC)
		400	0.069	0.08	0.092	0.112	0.082	0.152	0.086	0.078	0.149	0.072	0.135	0.109	0.144	0.057	0.169	0.142	0.158	0.107	0.12	0.144	0.201	0.347
		1600	0.068	0.089	0.078	0.077	0.077	0.103	0.108	0.068	0.087	0.056	0.098	0.074	0.088	0.096	0.12	0.123	0.105	0.098	0.121	0.119	0.144	0.214
		6400	0.067	0.084	0.067	0.069	0.068	0.089	0.077	0.058	0.06	0.051	0.059	0.059	0.076	0.059	0.083	0.066	0.081	0.083	0.104	0.103	0.079	0.117
		25600	0.087	0.091	0.063	0.069	0.074	0.069	0.07	0.051	0.056	0.046	0.053	0.056	0.059	0.052	0.056	0.067	0.072	0.11	0.083	0.069	0.07	0.087
		102400	0.072	0.078	0.069	0.061	0.058	0.06	0.061	0.052	0.048	0.045	0.05	0.089	0.067	0.065	0.063	0.059	0.066	0.06	0.062	0.067	0.106	0.072
		409600	0.087	0.094	0.077	0.064	0.061	0.058	0.07	0.065	0.049	0.046	0.048	0.05	0.069	0.076	0.07	0.069	0.073	0.059	0.065	0.102	0.073	0.085

## Sheet: Sup. Figures 3
Sup.Figure 3b	cd127-%	Naive	IN (PHC) only	IM (mRNA)+IN (PHC)	IN (PHC)+IM (mRNA)	IN(PHC)+IN (PHC)
		31.8	93.7	96.7	94.9	92.2
		35.4	94	97	95.3	95.5
		41	89.6	95.5	94.6	93.1

## Sheet: Sup. Figure 4
Sup.Figure4a	serum IgA		Naive			IM (mRNA)+IN (PHC)					IN (PHC)+IM (mRNA)					IN (PHC)+IN (PHC)
H3		25	0.151	0.12	0.103	1.708	1.459	0.855	1.924	1.747	1.385	1.08	1.34	0.885	1.057	1.855	1.856	1.717	1.935
		100	0.112	0.095	0.087	1.323	1.176	0.816	1.395	1.408	1.346	0.545	1.134	0.607	0.821	1.661	1.946	1.337	1.939
		400	0.092	0.076	0.067	1.172	0.83	0.623	0.809	1.126	0.779	0.244	0.626	0.318	0.441	1.415	1.623	1.34	1.65
		1600	0.066	0.066	0.058	0.598	0.474	0.353	0.362	0.689	0.346	0.115	0.262	0.158	0.193	0.821	0.842	0.705	0.756
		6400	0.06	0.075	0.061	0.241	0.182	0.176	0.14	0.257	0.157	0.074	0.123	0.085	0.094	0.315	0.277	0.274	0.27
		25600	0.063	0.072	0.052	0.116	0.118	0.084	0.09	0.135	0.099	0.073	0.086	0.072	0.07	0.135	0.137	0.127	0.136
	nasal sIgA		Naive	IN (PHC)			IM (mRNA)+IN (PHC)			IN (PHC)+IM (mRNA)			IN (PHC)+IN (PHC)
		2.5	0.259	1.81	0.781	1.779	2.075	2.037	2.321	2.042	2.311	2.361	2.312	2.512	2.139
		10	0.133	0.809	0.236	0.945	1.693	2.043	2.295	2.101	2.216	1.737	2.682	2.566	2.042
		40	0.102	0.328	0.122	0.366	0.731	1.873	1.735	1.432	1.007	0.689	1.985	1.971	1.888
		160	0.11	0.129	0.068	0.128	0.241	1.072	0.846	0.61	0.349	0.248	1.031	1.128	1.147
		640	0.091	0.081	0.077	0.071	0.113	0.364	0.302	0.233	0.123	0.125	0.365	0.4	0.383
		2560	0.099	0.066	0.056	0.078	0.079	0.196	0.164	0.133	0.092	0.082	0.168	0.197	0.168
	BALF sIgA		Naive	IM (mRNA)+IN (PHC)			IN (PHC)+IM (mRNA)			IN (PHC)+IN (PHC)
		10	0.063	2.53	2.433	2.139	1.386	1.881	1.267	2.114	2.429	2.463
		40	0.058	1.313	1.651	1.83	0.868	1.298	0.547	1.921	2.163	2.268
		160	0.054	0.531	0.716	0.629	0.295	0.43	0.183	0.683	1.093	0.916
		640	0.054	0.174	0.23	0.209	0.125	0.169	0.091	0.253	0.386	0.292
		2560	0.058	0.084	0.1	0.097	0.069	0.08	0.061	0.112	0.147	0.117
Sup.Figure4b	nasal IgA		Naive	IN (PHC)			IM (mRNA)+IN (PHC)			IN (PHC)+IM (mRNA)			IN (PHC)+IN (PHC)
Aic		10	0.094	0.379	0.165	0.527	1.197	1.649	2.054	0.931	1.407	0.734	1.65	1.538	2.132
		40	0.075	0.171	0.091	0.194	0.439	1.459	1.293	0.468	0.588	0.296	1.153	1.041	1.362
		160	0.063	0.107	0.068	0.091	0.172	0.728	0.539	0.28	0.239	0.145	0.529	0.53	0.586
	BALF sIgA		Naive	IM (mRNA)+IN (PHC)			IN (PHC)+IM (mRNA)			IN (PHC)+IN (PHC)
		40	0.066	0.834	1.139	1.062	0.271	0.755	0.252	0.678	0.798	1.285
		160	0.066	0.342	0.459	0.384	0.163	0.286	0.122	0.362	0.425	0.574
		640	0.075	0.134	0.173	0.184	0.115	0.134	0.098	0.175	0.232	0.236
Sup.Figure4c	nasal IgA		Naive	IN (PHC)			IM (mRNA)+IN (PHC)			IN (PHC)+IM (mRNA)			IN (PHC)+IN (PHC)
Wis		2.5	0.133	0.453	0.224	0.673	0.475	0.935	0.82	0.202	0.373	0.336	0.781	0.596	1.251
		10	0.114	0.181	0.097	0.267	0.184	0.383	0.677	0.182	0.254	0.213	0.707	0.547	0.971
		40	0.072	0.104	0.079	0.121	0.091	0.168	0.253	0.141	0.153	0.138	0.431	0.402	0.426
		160	0.088	0.079	0.064	0.081	0.065	0.083	0.119	0.126	0.099	0.087	0.21	0.204	0.165
	BALF sIgA		Naive	IM (mRNA)+IN (PHC)			IN (PHC)+IM (mRNA)			IN (PHC)+IN (PHC)
		2.5	0.149	0.354	0.424	1.02	0.267	0.639	0.326	0.654	0.596	0.725
		10	0.131	0.29	0.339	0.586	0.168	0.346	0.212	0.561	0.464	0.555
		40	0.087	0.167	0.169	0.342	0.119	0.205	0.161	0.347	0.346	0.315
		160	0.075	0.096	0.102	0.149	0.109	0.132	0.117	0.194	0.196	0.168
Sup.Figure4d	nasal IgA		Naive	IN (PHC)			IM (mRNA)+IN (PHC)			IN (PHC)+IM (mRNA)			IN (PHC)+IN (PHC)
Net H4		2.5	0.201	0.95	0.328	0.788	1.209	1.902	2.022	0.842	1.123	0.876	1.719	1.684	2.132
		10	0.109	0.373	0.111	0.298	0.438	1.395	1.622	0.766	0.658	0.437	1.5	1.568	1.599
		40	0.077	0.152	0.063	0.119	0.152	0.595	0.782	0.425	0.295	0.171	0.764	0.982	0.734
		160	0.07	0.086	0.06	0.064	0.085	0.204	0.243	0.177	0.135	0.078	0.325	0.425	0.273
		640	0.073	0.065	0.048	0.053	0.057	0.095	0.108	0.083	0.064	0.059	0.158	0.165	0.115
	BALF sIgA		Naive	IM (mRNA)+IN (PHC)			IN (PHC)+IM (mRNA)			IN (PHC)+IN (PHC)
		2.5	0.092	1.51	2.031	2.507	1.074	1.676	0.818	1.956	2.138	1.764
		10	0.061	0.67	1.053	1.919	0.622	0.85	0.32	1.6	1.695	1.209
		40	0.054	0.219	0.383	0.727	0.217	0.27	0.147	0.645	0.81	0.453
		160	0.056	0.092	0.16	0.212	0.093	0.102	0.066	0.258	0.321	0.183
		640	0.064	0.06	0.085	0.088	0.072	0.079	0.054	0.095	0.117	0.084
Sup.Figure4e	BALF IgA		Naive	IM (mRNA)+IN (PHC)			IN (PHC)+IM (mRNA)			IN (PHC)+IN (PHC)
Anh H7		1	0.105	0.189	0.357	0.988	0.251	0.325	1.116	1.313	2.104	1.742
		4	0.061	0.106	0.164	0.354	0.127	0.162	0.388	0.883	1.403	1.094
		16	0.06	0.071	0.087	0.148	0.082	0.09	0.147	0.379	0.629	0.467
		64	0.055	0.057	0.063	0.073	0.06	0.065	0.093	0.126	0.244	0.17
		256	0.058	0.077	0.057	0.057	0.053	0.056	0.061	0.078	0.103	0.084
Sup.Figure4f	H3		Naïve		IN(PHC)+IN(PHC)				PBS+IN (PHC)			IN(PHC)+PBS
Balf sIgA		40	0.044	0.044	1.155	1.194	1.13	0.808	0.104	0.388	0.583	0.142	0.368	0.485
		160	0.045	0.067	0.743	0.85	0.548	0.306	0.065	0.158	0.177	0.086	0.097	0.131
	Aic		Naïve		IN(PHC)+IN(PHC)				PBS+IN (PHC)			IN(PHC)+PBS
		40	0.047	0.046	0.901	1.051	0.63	0.577	0.096	0.348	0.368	0.124	0.182	0.286
		160	0.056	0.045	0.657	0.768	0.385	0.291	0.058	0.126	0.133	0.066	0.08	0.119
	Wis		Naïve		IN(PHC)+IN(PHC)				PBS+IN (PHC)			IN(PHC)+PBS
		10	0.075	0.07	0.295	0.407	0.315	0.252	0.085	0.277	0.151	0.096	0.112	0.133
		40	0.075	0.066	0.177	0.216	0.165	0.118	0.064	0.123	0.084	0.066	0.07	0.091
	Phi		Naïve		IN(PHC)+IN(PHC)				PBS+IN (PHC)			IN(PHC)+PBS
		10	0.078	0.066	1.665	1.377	0.913	0.606	0.09	0.333	0.46	0.373	0.157	0.176
		40	0.063	0.093	1.388	0.852	0.56	0.253	0.06	0.148	0.194	0.156	0.093	0.107
	Net H4		Naïve		IN(PHC)+IN(PHC)				PBS+IN (PHC)			IN(PHC)+PBS
		10	0.056	0.059	1.81	1.882	2.054	1.065	0.081	0.258	0.618	0.532	0.17	0.145
		40	0.051	0.051	1.272	1.026	1.249	0.399	0.061	0.102	0.163	0.185	0.078	0.082
	Anh H7		Naïve		IN(PHC)+IN(PHC)				PBS+IN (PHC)			IN(PHC)+PBS
		10	0.121	0.071	0.451	0.708	0.499	0.39	0.108	0.145	0.186	0.109	0.151	0.202
		40	0.089	0.071	0.192	0.249	0.192	0.15	0.081	0.078	0.094	0.069	0.088	0.183
Sup.Figure4g	H3 IgG titer	IM (mRNA)+IN (PHC)	IN (PHC)+IM (mRNA)	IN (PHC)+IN (PHC)		H3 IgG1/IgG2a	IM (mRNA)+IN (PHC)	IN (PHC)+IM (mRNA)	IN(PHC)+IN (PHC)
BALF	log10	4.61236	5.21442	5.21442		log10	-0.60206	1.20412	0.60206
		4.61236	5.21442	5.51545			-0.30103	0.30103	1.20412
		4.61236	5.21442	4.61236			-0.30103	0.60206	1.20412
Sup.Figure4h	Phi IgG titer	IM (mRNA)+IN (PHC)	IN (PHC)+IM (mRNA)	IN (PHC)+IN (PHC)		Phi IgG1/IgG2a	IM (mRNA)+IN (PHC)	IN (PHC)+IM (mRNA)	IN(PHC)+IN (PHC)
BALF	log10	4.0103	4.31133	4.31133		log10	-0.60206	1.20412	0.30103
		4.0103	4.0103	4.91339			-0.30103	0.60206	1.80618
		3.70927	4.0103	4.0103			-1.20412	0.60206	0.60206
Sup.Figure4i	Anh IgG		Naive	IM (mRNA)+IN (PHC)			IN (PHC)+IM (mRNA)			IN (PHC)+IN (PHC)
BALF	OD450	40	0.095	0.36	0.722	0.411	0.703	0.523	0.207	1.401	2.312	0.592
		160	0.101	0.118	0.207	0.14	0.254	0.208	0.098	0.616	1.275	0.235
		640	0.103	0.083	0.119	0.153	0.107	0.091	0.083	0.295	1.179	0.155
		2560	0.087	0.072	0.082	0.061	0.07	0.057	0.079	0.092	0.428	0.125
		10240	0.094	0.07	0.086	0.067	0.059	0.056	0.055	0.083	0.165	0.076
		40940	0.089	0.072	0.076	0.077	0.056	0.083	0.051	0.082	0.112	0.094
	Anh IgG1		Naive	IM (mRNA)+IN (PHC)			IN (PHC)+IM (mRNA)			IN (PHC)+IN (PHC)
	OD450	40	0.073	0.185	0.475	0.165	0.572	0.363	0.211	0.737	2.215	0.507
		160	0.07	0.102	0.186	0.09	0.216	0.125	0.096	0.236	1.517	0.177
		640	0.067	0.074	0.097	0.067	0.097	0.072	0.067	0.107	1.01	0.093
		2560	0.066	0.073	0.073	0.07	0.064	0.059	0.055	0.074	0.33	0.072
		10240	0.083	0.184	0.069	0.068	0.055	0.062	0.064	0.072	0.141	0.069
		40940	0.073	0.086	0.069	0.07	0.057	0.055	0.052	0.088	0.089	0.077
	Anh IgG2a		Naive	IM (mRNA)+IN (PHC)			IN (PHC)+IM (mRNA)			IN (PHC)+IN (PHC)
	OD450	40	0.06	0.145	0.235	0.269	0.154	0.268	0.094	1.013	0.492	0.109
		160	0.06	0.079	0.124	0.13	0.089	0.123	0.076	0.285	0.216	0.077
		640	0.065	0.074	0.09	0.093	0.084	0.078	0.071	0.166	0.12	0.074
		2560	0.061	0.072	0.078	0.076	0.073	0.085	0.073	0.088	0.086	0.084
		10240	0.062	0.071	0.075	0.076	0.07	0.075	0.072	0.078	0.075	0.075
		40940	0.061	0.067	0.069	0.067	0.066	0.069	0.074	0.068	0.069	0.069
Sup.Figure 4j	BALF MN, Phi	Naïve	IM (mRNA)+IN (PHC)	IN (PHC)+IM (mRNA)	IN (PHC)+IN (PHC)		LLOD=2
		1	1	1	1		the first dilution is 1:2
		1	1	1	1		results<LLOD
		1	1	1	1
Sup.Figure 4k	BALF MN, rSH	Naïve	IM (mRNA)+IN (PHC)	IN (PHC)+IM (mRNA)	IN (PHC)+IN (PHC)		results<LLOD
		1	1	1	1
		1	1	1	1
		1	1	1	1

## Sheet: Sup. Figure 5
Sup.Figure 5a	BALF cd45+	Naive	IM (mRNA)+IN (PHC)	IN (PHC)+IM (mRNA)	IN(PHC)+IN (PHC)
		2.12	64.7	42.9	67.4
			79.9	19.3	55.1
			73.4
	cd44+% of cd4+	Naive	IM (mRNA)+IN (PHC)	IN (PHC)+IM (mRNA)	IN(PHC)+IN (PHC)
		28.4	93.6	62.5	81.9
			82.2	42.4	70.6
			81.2
Sup.Figure 5c	Brm	Naive	IM (mRNA)+IN (PHC)	IN (PHC)+IM (mRNA)	IN(PHC)+IN (PHC)
		0.74	1.12	1.01	0.81
		0.7	1.4	1	1.39
		0.8	1.15	0.87	0.71

[truncated: 4 more sheets: Sup. Figure 6, Sup. Figure 7, Sup. Figure 8, Sup. Figure 9]
